# Supplementary material for: Arabis alpina: A perennial model plant for ecological genomics and life‐history evolution
Source: Mol Ecol Resour. 2021 Sep 7;22(2):468–86. doi: 10.1111/1755-0998.13490 (PMC9293087; doi:10.1111/1755-0998.13490)
Supplement: Supplementary file 1 — Appendix S1 [file MEN-22-468-s001.csv]

Lat	Long	Ref
-3.12	37.43	Ehrich et al. 2007
-3.22	36.77	Ehrich et al. 2007
-2.87	37.02	Koch et al. 2006
-0.45	36.71	Ehrich et al. 2007
-0.34	36.65	Ehrich et al. 2007
-0.33	36.65	Ehrich et al. 2007
-0.17	37.25	Ehrich et al. 2007
-0.08	37.29	Ehrich et al. 2007
1.12	34.59	Ehrich et al. 2007
1.12	34.6	Ehrich et al. 2007
4.2	36.55	Koch et al. 2006
6.82	39.82	Ansell et al. 2011
6.83	39.82	Ehrich et al. 2007
6.94	39.22	Ehrich et al. 2007
7.06	39.65	Ehrich et al. 2007
7.12	38.72	Ansell et al. 2011
7.36	39.16	Assefa et al. 2007
7.37	39.16	Ehrich et al. 2007
7.37	39.17	Ehrich et al. 2007
7.83	39.36	Ehrich et al. 2007
7.93	39.22	Ehrich et al. 2007
9.21	41.79	Assefa et al. 2007
9.21	41.8	Ehrich et al. 2007
9.23	41.79	Ehrich et al. 2007
9.63	39.72	Ansell et al. 2011
10.43	37.51	Ehrich et al. 2007
12.79	39.54	Ansell et al. 2011
13.14	38.25	Ansell et al. 2011
13.17	38	Koch et al. 2006
13.17	38.17	Koch et al. 2006
13.17	38.25	Koch et al. 2006
13.23	38.04	Ehrich et al. 2007
13.26	38.2	Ehrich et al. 2007
13.29	38.1	Assefa et al. 2007
13.29	38.14	Ehrich et al. 2007
13.92	44.15	Ansell et al. 2011
14.14	44.25	Ansell et al. 2011
14.3	44.3	Koch et al. 2006
15.28	43.98	Ansell et al. 2011
18.21	42.5	Ansell et al. 2011
18.22	42.45	Koch et al. 2006
18.22	42.51	Ansell et al. 2011
18.33	42.37	Ansell et al. 2011
18.47	42.37	Ansell et al. 2011
19.88	41.85	Ansell et al. 2011
21.27	40.42	Ansell et al. 2011
21.28	40.4	Koch et al. 2006
21.45	39.55	Ansell et al. 2011
26.5	36.5	Koch et al. 2006
30.6	44.18	Ansell et al. 2011
30.61	51.59	Ansell et al. 2011
31.13	-7.52	Koch et al. 2006
31.22	-7.85	Koch et al. 2006
32.64	-16.92	Ansell et al. 2011
32.65	-16.95	Koch et al. 2006
32.68	-16.92	Koch et al. 2006
32.68	-16.87	Koch et al. 2006
32.72	-16.97	Ansell et al. 2011
32.73	-16.97	Ansell et al. 2011
32.75	-16.92	Koch et al. 2006
32.76	-16.94	Ansell et al. 2011
32.76	-17.13	Laenen et al.2018
32.77	-19.92	Koch et al. 2006
33.23	5.07	Koch et al. 2006
33.49	49.06	Ansell et al. 2011
33.7	46.43	Ansell et al. 2011
33.73	36.13	Ansell et al. 2011
33.73	48.68	Ansell et al. 2011
33.8	35.73	Ansell et al. 2011
33.82	35.77	Ansell et al. 2011
33.88	36.28	Koch et al. 2006
34.02	35.82	Ansell et al. 2011
34.1	-4.18	Koch et al. 2006
34.12	-4.27	Koch et al. 2006
34.28	46.25	Ansell et al. 2011
34.38	47.42	Ansell et al. 2011
34.53	36.18	Ansell et al. 2011
34.73	46.45	Ansell et al. 2011
35.12	25.5	Ansell et al. 2011
35.2	24.83	Koch et al. 2006
35.27	24.78	Koch et al. 2006
35.28	24.01	Ehrich et al. 2007
35.3	23.9	Koch et al. 2006
35.3	24.02	Ehrich et al. 2007
35.33	24.02	Koch et al. 2006
35.73	-5.15	Koch et al. 2006
35.73	51.55	Koch et al. 2006
35.83	47.7	Ansell et al. 2011
35.85	44.68	Koch et al. 2006
35.87	47.61	Ansell et al. 2011
35.98	51.47	Koch et al. 2006
35.99	51.47	Ansell et al. 2011
36.01	51.49	Ansell et al. 2011
36.08	32.83	Ansell et al. 2011
36.1	51.3	Ansell et al. 2011
36.24	52.34	Ansell et al. 2011
36.25	52.3	Ansell et al. 2011
36.34	43.12	Ansell et al. 2011
36.4	52.73	Ansell et al. 2011
36.43	2.88	Ansell et al. 2011
36.43	54.95	Ansell et al. 2011
36.45	4.13	Ansell et al. 2011
36.47	5.38	Koch et al. 2006
36.5	2.83	Koch et al. 2006
36.5	45	Koch et al. 2006
36.52	36.23	Ansell et al. 2011
36.53	29.53	Ansell et al. 2011
36.53	29.6	Ansell et al. 2011
36.54	3.95	Ansell et al. 2011
36.55	29.67	Ansell et al. 2011
36.57	3.93	Koch et al. 2006
36.6	29.62	Ansell et al. 2011
36.65	33.44	Ansell et al. 2011
36.67	44.83	Ansell et al. 2011
36.68	37.4	Koch et al. 2006
36.71	55.09	Ansell et al. 2011
36.73	49.42	Ansell et al. 2011
36.8	30.37	Ansell et al. 2011
36.85	29.15	Ansell et al. 2011
36.88	32.17	Ansell et al. 2011
37	30	Ansell et al. 2011
37.03	31.08	Ansell et al. 2011
37.05	31.79	Ansell et al. 2011
37.07	-3.33	Koch et al. 2006
37.08	-3.35	Koch et al. 2006
37.15	14	Koch et al. 2006
37.28	22.61	Ansell et al. 2011
37.4	-2.83	Koch et al. 2006
37.4	34.67	Ansell et al. 2011
37.42	34.6	Ansell et al. 2011
37.42	34.62	Ansell et al. 2011
37.55	43.28	Ansell et al. 2011
37.57	43.74	Ansell et al. 2011
37.57	44.28	Ansell et al. 2011
37.65	14	Koch et al. 2006
37.65	22.43	Ansell et al. 2011
37.66	22.22	Ansell et al. 2011
37.7	28.81	Ansell et al. 2011
37.7	35.42	Ansell et al. 2011
37.7	36.33	Ansell et al. 2011
37.75	35.13	Ansell et al. 2011
37.75	35.42	Ansell et al. 2011
37.83	35.17	Ansell et al. 2011
37.85	14.05	Koch et al. 2006
37.86	13.4	Ansell et al. 2011
37.87	14	Koch et al. 2006
37.88	14	Ansell et al. 2008
37.92	35.22	Ansell et al. 2011
38	22.23	Ansell et al. 2011
38.05	14	Koch et al. 2006
38.12	13.37	Ansell et al. 2011
38.13	42.8	Ansell et al. 2011
38.17	46.13	Ansell et al. 2011
38.2	44.77	Ansell et al. 2011
38.43	27.13	Koch et al. 2006
38.47	44.44	Ansell et al. 2011
38.49	43.38	Ansell et al. 2011
38.55	44.95	Ansell et al. 2011
38.63	22.28	Ansell et al. 2011
38.65	42.23	Ansell et al. 2011
38.7	22.12	Koch et al. 2006
38.73	22.33	Ansell et al. 2011
38.73	36.39	Ansell et al. 2011
38.74	29.76	Ansell et al. 2011
38.78	22.48	Ansell et al. 2011
38.78	45.85	Ansell et al. 2011
38.8	42.74	Ansell et al. 2011
38.93	42.83	Ansell et al. 2011
38.97	22.9	Ansell et al. 2011
39.04	29.41	Ansell et al. 2011
39.31	20.77	Ansell et al. 2011
39.36	41.7	Ansell et al. 2011
39.45	20.9	Koch et al. 2006
39.54	20.78	Ansell et al. 2011
39.61	42.99	Ansell et al. 2011
39.66	35.88	Ansell et al. 2011
39.75	37.02	Ansell et al. 2011
39.8	21.2	Ansell et al. 2011
39.87	44.52	Ansell et al. 2011
39.95	16.18	Koch et al. 2006
39.95	20.7	Laenen et al.2018
39.96	16.18	Ansell et al. 2008
39.96	16.14	Ansell et al. 2008
39.97	16.15	Koch et al. 2006
40.05	20.55	Ansell et al. 2011
40.05	42.17	Ansell et al. 2011
40.07	29.22	Ansell et al. 2011
40.1	20.93	Ansell et al. 2011
40.16	24.33	Ansell et al. 2011
40.22	22.31	Ansell et al. 2011
40.31	20.92	Ansell et al. 2011
40.32	20.92	Ansell et al. 2011
40.33	20.75	Ansell et al. 2011
40.47	32.65	Ansell et al. 2011
40.55	34.95	Ansell et al. 2011
40.6	31.27	Ansell et al. 2011
40.65	21.07	Koch et al. 2006
40.65	21.13	Ansell et al. 2011
40.67	36.57	Ansell et al. 2011
40.72	21.15	Ansell et al. 2011
40.72	36	Ansell et al. 2011
40.74	31.61	Ansell et al. 2011
40.82	21.05	Ansell et al. 2011
40.89	41.74	Ansell et al. 2011
40.91	35.89	Ansell et al. 2011
40.95	21.82	Ansell et al. 2011
41.08	32.45	Ansell et al. 2011
41.09	23.55	Ansell et al. 2011
41.1	39.75	Ansell et al. 2011
41.25	36.16	Ansell et al. 2011
41.4	33.78	Ansell et al. 2011
41.7	15.95	Koch et al. 2006
41.71	15.95	Ansell et al. 2008
41.9	13.87	Koch et al. 2006
41.91	13.88	Ansell et al. 2008
41.96	13.55	Ansell et al. 2008
41.97	13.55	Koch et al. 2006
42	14	Koch et al. 2006
42	20.73	Ansell et al. 2011
42.08	13.57	Koch et al. 2006
42.09	13.57	Ansell et al. 2008
42.15	23.57	Koch et al. 2006
42.25	13.32	Koch et al. 2006
42.43	2.13	Koch et al. 2006
42.43	2.15	Koch et al. 2006
42.47	2.08	Koch et al. 2006
42.5	13.58	Koch et al. 2006
42.51	13.58	Ansell et al. 2008
42.52	13.55	Koch et al. 2006
42.55	-0.55	Laenen et al.2018
42.59	0.66	Ehrich et al. 2007
42.6	0.53	Ehrich et al. 2007
42.62	0.98	Ehrich et al. 2007
42.64	21.1	Ansell et al. 2011
42.68	2.17	Koch et al. 2006
42.7	0.92	Ehrich et al. 2007
42.83	-1.63	Koch et al. 2006
43.05	-6.1	Toräng et al. 2015
43.1	19	Ansell et al. 2011
43.18	-4.82	Ansell et al. 2011
43.23	-5.94	Laenen et al.2018
43.23	-4.75	Ansell et al. 2011
43.23	-5.93	Toräng et al. 2015
43.23	19	Koch et al. 2006
43.29	-4.98	Ansell et al. 2011
43.3	17	Koch et al. 2006
43.35	-5.1	Koch et al. 2006
43.46	-3.8	Ansell et al. 2011
43.68	40.2	Koch et al. 2006
43.77	17.54	Ansell et al. 2011
43.79	6.4	Ansell et al. 2008
43.88	6.31	Meirmans et al. 2011
43.88	18.4	Koch et al. 2006
43.91	7.41	Ansell et al. 2011
43.93	6.83	Meirmans et al. 2011
43.95	7.46	Meirmans et al. 2011
43.98	10.31	Ansell et al. 2008
43.99	7.5	Ansell et al. 2008
43.99	10.3	Ansell et al. 2008
44.03	10.27	Koch et al. 2006
44.03	10.35	Ansell et al. 2011
44.05	10.25	Ansell et al. 2008
44.05	10.35	Ansell et al. 2011
44.07	7.5	Ansell et al. 2011
44.07	7.52	Ansell et al. 2008
44.08	10.33	Laenen et al.2018
44.08	10.35	Koch et al. 2006
44.08	10.32	Ansell et al. 2008
44.08	10.38	Ansell et al. 2008
44.11	39.07	Ansell et al. 2011
44.12	6.65	Meirmans et al. 2011
44.12	5.83	Meirmans et al. 2011
44.13	10.32	Ansell et al. 2011
44.13	10.21	Laenen et al.2018
44.13	10.24	Ansell et al. 2008
44.15	7.59	Ansell et al. 2008
44.18	5.28	Meirmans et al. 2011
44.18	7.79	Meirmans et al. 2011
44.19	7.05	Meirmans et al. 2011
44.23	17.63	Koch et al. 2006
44.23	6.04	Meirmans et al. 2011
44.24	7.45	Meirmans et al. 2011
44.26	5.62	Meirmans et al. 2011
44.29	6.9	Poncet et al. 2010
44.32	6.81	Poncet et al. 2010
44.34	6.83	Poncet et al. 2010
44.34	6.85	Poncet et al. 2010
44.34	6.8	Meirmans et al. 2011
44.49	5.27	Meirmans et al. 2011
44.49	6.64	Meirmans et al. 2011
44.53	34.24	Ansell et al. 2011
44.55	7.13	Meirmans et al. 2011
44.65	5.95	Poncet et al. 2010
44.68	6.99	Poncet et al. 2010
44.68	5.57	Meirmans et al. 2011
44.69	6.98	Poncet et al. 2010
44.69	6.99	Poncet et al. 2010
44.71	6.16	Meirmans et al. 2011
44.8	14.98	Koch et al. 2006
44.81	6.45	Meirmans et al. 2011
44.82	14.98	Koch et al. 2006
44.88	5.52	Poncet et al. 2010
44.88	5.51	Poncet et al. 2010
44.89	5.43	Poncet et al. 2010
44.9	7.14	Meirmans et al. 2011
44.91	5.52	Poncet et al. 2010
44.91	5.31	Meirmans et al. 2011
44.91	5.51	Poncet et al. 2010
44.91	6.44	Poncet et al. 2010
44.91	6.42	Poncet et al. 2010
44.92	6.41	Melodelima et al. 2013
44.93	6.41	Poncet et al. 2010
44.94	5.44	Poncet et al. 2010
44.94	6.41	Poncet et al. 2010
44.97	6.58	Poncet et al. 2010
44.97	5.53	Poncet et al. 2010
44.98	5.52	Poncet et al. 2010
44.98	6.57	Poncet et al. 2010
44.98	6.35	Ehrich et al. 2007
44.99	5.93	Meirmans et al. 2011
45	5.55	Poncet et al. 2010
45	5.43	Poncet et al. 2010
45	5.53	Poncet et al. 2010
45	5.54	Poncet et al. 2010
45.01	5.58	Poncet et al. 2010
45.01	5.57	Poncet et al. 2010
45.01	5.53	Poncet et al. 2010
45.02	5.57	Poncet et al. 2010
45.02	6.02	Meirmans et al. 2011
45.03	5.57	Poncet et al. 2010
45.03	6.39	Poncet et al. 2010
45.03	6.28	Wingler et al. 2015
45.03	5.9	Poncet et al. 2010
45.03	6.36	Wingler et al. 2012
45.03	6.41	Wingler et al. 2012
45.03	38.98	Koch et al. 2006
45.05	6.15	Ehrich et al. 2007
45.05	6.39	Wingler et al. 2015
45.06	6.41	Poncet et al. 2010
45.06	6.4	Poncet et al. 2010
45.06	6.39	Melodelima et al. 2013
45.06	6.38	Poncet et al. 2010
45.07	5.59	Poncet et al. 2010
45.07	5.6	De Villemereuil et al. 2018
45.12	6.82	Poncet et al. 2010
45.13	6.84	Poncet et al. 2010
45.13	6.8	Poncet et al. 2010
45.14	6.84	Poncet et al. 2010
45.14	6.78	Poncet et al. 2010
45.15	5.61	Melodelima et al. 2013
45.16	5.63	Poncet et al. 2010
45.18	6.7	Meirmans et al. 2011
45.2	5.99	Poncet et al. 2010
45.21	5.99	Poncet et al. 2010
45.24	6.53	Meirmans et al. 2011
45.28	5.78	Poncet et al. 2010
45.29	5.78	Poncet et al. 2010
45.29	5.79	Poncet et al. 2010
45.29	7.15	Ehrich et al. 2007
45.3	5.76	Poncet et al. 2010
45.31	5.85	Poncet et al. 2010
45.31	5.75	Poncet et al. 2010
45.31	5.86	Poncet et al. 2010
45.32	5.85	Poncet et al. 2010
45.32	5.76	Poncet et al. 2010
45.33	5.74	Poncet et al. 2010
45.33	5.85	Melodelima et al. 2013
45.33	5.73	Poncet et al. 2010
45.34	5.73	Poncet et al. 2010
45.34	5.7	Poncet et al. 2010
45.34	5.71	Poncet et al. 2010
45.34	5.87	Poncet et al. 2010
45.34	5.72	Poncet et al. 2010
45.35	5.88	Poncet et al. 2010
45.36	5.86	Poncet et al. 2010
45.36	5.9	Poncet et al. 2010
45.37	5.89	Poncet et al. 2010
45.37	5.81	Poncet et al. 2010
45.38	5.81	Poncet et al. 2010
45.38	5.82	Poncet et al. 2010
45.39	5.82	Poncet et al. 2010
45.39	5.89	Poncet et al. 2010
45.4	5.89	Poncet et al. 2010
45.4	7.37	Meirmans et al. 2011
45.41	5.92	Poncet et al. 2010
45.42	5.93	Poncet et al. 2010
45.42	25.47	Ehrich et al. 2007
45.42	5.92	Poncet et al. 2010
45.49	6.98	Meirmans et al. 2011
45.5	6.05	Koch et al. 2006
45.6	6.18	Meirmans et al. 2011
45.65	24.71	Ehrich et al. 2007
45.68	5.83	Meirmans et al. 2011
45.68	6.65	Ehrich et al. 2007
45.68	9.77	Koch et al. 2006
45.68	9.78	Ansell et al. 2008
45.7	10.13	Koch et al. 2006
45.78	10.85	Koch et al. 2006
45.78	11.17	Meirmans et al. 2011
45.79	7.1	Meirmans et al. 2011
45.8	10.02	Koch et al. 2006
45.81	10.89	Meirmans et al. 2011
45.82	25.37	Koch et al. 2006
45.83	6.08	Ansell et al. 2008
45.84	10.25	Meirmans et al. 2011
45.84	6.29	Meirmans et al. 2011
45.85	9.7	Koch et al. 2006
45.89	7.34	Meirmans et al. 2011
45.93	11.42	Meirmans et al. 2011
45.94	9.9	Ansell et al. 2008
45.95	9.9	Koch et al. 2006
45.98	7.78	Laenen et al.2018
46	6.87	Rogivue et al. 2018
46.01	7.49	Rogivue et al. 2018
46.01	6.49	Meirmans et al. 2011
46.01	10.4	Meirmans et al. 2011
46.04	7.19	Meirmans et al. 2011
46.05	7.82	Meirmans et al. 2011
46.07	9.92	Meirmans et al. 2011
46.1	11.82	Meirmans et al. 2011
46.12	7.2	Rogivue et al. 2018
46.12	12.48	Meirmans et al. 2011
46.14	6.97	Rogivue et al. 2018
46.15	11.05	Meirmans et al. 2011
46.18	13.56	Meirmans et al. 2011
46.18	13.47	Koch et al. 2006
46.2	13.7	Koch et al. 2006
46.2	13.75	Koch et al. 2006
46.21	7.09	Rogivue et al. 2018
46.21	7.07	Buckley et al. 2019
46.21	7.14	Rogivue et al. 2018
46.22	10.9	Meirmans et al. 2011
46.22	7.53	Rogivue et al. 2018
46.23	13.52	Koch et al. 2006
46.25	7.62	Meirmans et al. 2011
46.25	8.02	Ehrich et al. 2007
46.26	6.89	Rogivue et al. 2018
46.26	7.16	Rogivue et al. 2018
46.3	7.22	Rogivue et al. 2018
46.31	6.77	Meirmans et al. 2011
46.32	7.19	Rogivue et al. 2018
46.33	7.06	Rogivue et al. 2018
46.33	10.1	Meirmans et al. 2011
46.34	6.79	Rogivue et al. 2018
46.34	13.55	Ansell et al. 2011
46.34	7.21	Rogivue et al. 2018
46.35	7.42	Rogivue et al. 2018
46.35	6.73	Rogivue et al. 2018
46.36	11.56	Meirmans et al. 2011
46.36	9.72	Poncet et al. 2010
46.37	7	Rogivue et al. 2018
46.37	14.91	Meirmans et al. 2011
46.37	12.92	Meirmans et al. 2011
46.37	8.28	Meirmans et al. 2011
46.38	7.3	Rogivue et al. 2018
46.38	13.42	Ehrich et al. 2007
46.38	13.75	Koch et al. 2006
46.38	12.26	Meirmans et al. 2011
46.39	13.65	Meirmans et al. 2011
46.39	7.14	Rogivue et al. 2018
46.39	9.41	Meirmans et al. 2011
46.4	7.62	Rogivue et al. 2018
46.43	9.76	Poncet et al. 2010
46.43	13.73	Koch et al. 2006
46.43	13.75	Koch et al. 2006
46.43	13.77	Koch et al. 2006
46.44	13.75	Meirmans et al. 2011
46.45	7.15	Rogivue et al. 2018
46.45	7.86	Meirmans et al. 2011
46.48	12.55	Meirmans et al. 2011
46.48	11.82	Koch et al. 2006
46.49	9.77	Buckley et al. 2019
46.5	14.49	Meirmans et al. 2011
46.51	11.7	Meirmans et al. 2011
46.51	9.18	Meirmans et al. 2011
46.51	7.77	Buckley et al. 2019
46.51	11.04	Meirmans et al. 2011
46.53	7.16	Meirmans et al. 2011
46.54	10.41	Meirmans et al. 2011
46.54	7.44	Rogivue et al. 2018
46.57	8.4	Meirmans et al. 2011
46.57	13.3	Meirmans et al. 2011
46.58	9.83	Meirmans et al. 2011
46.6	8.43	Ehrich et al. 2007
46.61	12.02	Meirmans et al. 2011
46.62	8.09	Meirmans et al. 2011
46.62	12.72	Meirmans et al. 2011
46.63	10.29	Meirmans et al. 2011
46.68	8.68	Meirmans et al. 2011
46.69	9.14	Poncet et al. 2010
46.69	7.54	Meirmans et al. 2011
46.7	13.33	Ehrich et al. 2007
46.72	9.51	Poncet et al. 2010
46.73	9.63	Poncet et al. 2010
46.73	10.68	Meirmans et al. 2011
46.73	7.22	Ehrich et al. 2007
46.74	9.51	Poncet et al. 2010
46.74	9.63	Poncet et al. 2010
46.74	9.6	Poncet et al. 2010
46.75	9.51	Poncet et al. 2010
46.75	9.58	Poncet et al. 2010
46.75	9.6	Poncet et al. 2010
46.75	9.94	Poncet et al. 2010
46.76	13.46	Meirmans et al. 2011
46.76	9.63	Poncet et al. 2010
46.76	9.59	Poncet et al. 2010
46.77	9.62	Poncet et al. 2010
46.78	9.93	Poncet et al. 2010
46.78	11.35	Meirmans et al. 2011
46.82	9.8	Poncet et al. 2010
46.83	9.8	Poncet et al. 2010
46.84	8.55	Meirmans et al. 2011
46.84	9.03	Poncet et al. 2010
46.84	9.86	Poncet et al. 2010
46.84	7.98	Buckley et al. 2019
46.85	9.25	Meirmans et al. 2011
46.85	7.98	Meirmans et al. 2011
46.86	9.7	Poncet et al. 2010
46.86	8.96	Poncet et al. 2010
46.86	9.01	Poncet et al. 2010
46.86	8.85	Poncet et al. 2010
46.87	8.88	Poncet et al. 2010
46.87	9.72	Poncet et al. 2010
46.87	13.72	Koch et al. 2006
46.87	8.94	Poncet et al. 2010
46.87	9.03	Poncet et al. 2010
46.87	8.83	Poncet et al. 2010
46.87	9.85	Poncet et al. 2010
46.88	9.29	Poncet et al. 2010
46.88	8.93	Poncet et al. 2010
46.88	9.27	Poncet et al. 2010
46.88	9.26	Buckley et al. 2019
46.88	6.55	Buckley et al. 2019
46.88	9.3	Poncet et al. 2010
46.89	9.26	Poncet et al. 2010
46.89	9.28	Poncet et al. 2010
46.89	9.27	Poncet et al. 2010
46.89	9.47	Poncet et al. 2010
46.9	11.11	Meirmans et al. 2011
46.9	9.47	Poncet et al. 2010
46.91	11.79	Meirmans et al. 2011
46.91	8.68	Poncet et al. 2010
46.92	10.08	Koch et al. 2006
46.92	9.85	Poncet et al. 2010
46.93	9.1	Poncet et al. 2010
46.93	26.37	Koch et al. 2006
46.93	6.73	Buckley et al. 2019
46.95	8.97	Poncet et al. 2010
46.95	8.96	Poncet et al. 2010
46.96	8.98	Poncet et al. 2010
46.96	8.65	Poncet et al. 2010
46.97	8.65	Poncet et al. 2010
46.97	-8.27	Koch et al. 2006
46.97	10.35	Meirmans et al. 2011
46.97	8.25	Ansell et al. 2008
46.97	8.64	Poncet et al. 2010
46.97	13.15	Meirmans et al. 2011
46.98	9.4	Buckley et al. 2019
46.98	8.25	Poncet et al. 2010
46.98	8.24	Poncet et al. 2010
46.98	9.44	Poncet et al. 2010
47	8.81	Poncet et al. 2010
47	8.82	Poncet et al. 2010
47	8.87	Poncet et al. 2010
47	8.89	Poncet et al. 2010
47.01	8.89	Poncet et al. 2010
47.01	8.88	Buckley et al. 2019
47.02	8.57	Poncet et al. 2010
47.02	10.27	Ehrich et al. 2007
47.02	8.86	Meirmans et al. 2011
47.02	8.23	Ehrich et al. 2007
47.03	8.7	Poncet et al. 2010
47.03	8.69	Poncet et al. 2010
47.03	8.68	Poncet et al. 2010
47.04	9.58	Poncet et al. 2010
47.04	10.87	Meirmans et al. 2011
47.04	9.4	Poncet et al. 2010
47.04	11.63	Meirmans et al. 2011
47.04	14.29	Meirmans et al. 2011
47.04	9.59	Poncet et al. 2010
47.05	8.88	Poncet et al. 2010
47.05	12.18	Meirmans et al. 2011
47.06	8.88	Poncet et al. 2010
47.06	8.87	Poncet et al. 2010
47.07	8.89	Poncet et al. 2010
47.07	8.92	Poncet et al. 2010
47.07	9.25	Poncet et al. 2010
47.07	9.02	Buckley et al. 2019
47.07	9.24	Poncet et al. 2010
47.08	9.26	Poncet et al. 2010
47.08	12.84	Meirmans et al. 2011
47.08	9.02	Poncet et al. 2010
47.09	9.12	Poncet et al. 2010
47.1	9.11	Poncet et al. 2010
47.1	9.13	Poncet et al. 2010
47.1	13.41	Meirmans et al. 2011
47.1	9.05	Poncet et al. 2010
47.1	9.33	Poncet et al. 2010
47.11	9.41	Meirmans et al. 2011
47.11	9.42	Poncet et al. 2010
47.12	9.42	Poncet et al. 2010
47.15	15	Meirmans et al. 2011
47.15	9.34	Poncet et al. 2010
47.15	9.32	Poncet et al. 2010
47.15	9.31	Buckley et al. 2019
47.16	9.3	Poncet et al. 2010
47.17	10.29	Meirmans et al. 2011
47.17	9.15	Poncet et al. 2010
47.17	9.3	Poncet et al. 2010
47.17	12.86	Ehrich et al. 2007
47.18	11.55	Ehrich et al. 2007
47.18	7.13	Buckley et al. 2019
47.2	11.52	Koch et al. 2006
47.21	9.26	Poncet et al. 2010
47.21	13.29	Meirmans et al. 2011
47.22	9.26	Poncet et al. 2010
47.23	9.28	Poncet et al. 2010
47.23	9.29	Meirmans et al. 2011
47.25	9.34	Poncet et al. 2010
47.25	9.36	Poncet et al. 2010
47.25	9.33	Koch et al. 2006
47.25	9.32	Poncet et al. 2010
47.27	9.88	Meirmans et al. 2011
47.27	13.76	Meirmans et al. 2011
47.28	9.46	Poncet et al. 2010
47.28	9.48	Poncet et al. 2010
47.28	10.36	Meirmans et al. 2011
47.3	11.31	Meirmans et al. 2011
47.32	11.17	Ehrich et al. 2007
47.33	11.32	Koch et al. 2006
47.33	15.37	Koch et al. 2006
47.34	12.49	Meirmans et al. 2011
47.34	15.4	Ehrich et al. 2007
47.37	11.88	Ansell et al. 2008
47.38	14.52	Meirmans et al. 2011
47.4	11.67	Meirmans et al. 2011
47.42	9.57	Ansell et al. 2008
47.43	10.33	Ehrich et al. 2007
47.43	8.02	Buckley et al. 2019
47.45	7.83	Ansell et al. 2011
47.49	12.95	Meirmans et al. 2011
47.51	11.49	Meirmans et al. 2011
47.51	12.18	Ehrich et al. 2007
47.52	13.66	Meirmans et al. 2011
47.52	14.03	Meirmans et al. 2011
47.52	14.95	Meirmans et al. 2011
47.54	10.76	Meirmans et al. 2011
47.56	12.24	Meirmans et al. 2011
47.62	11.27	Meirmans et al. 2011
47.64	15.17	Meirmans et al. 2011
47.64	11.67	Ehrich et al. 2007
47.65	11.47	Ansell et al. 2008
47.65	15.15	Koch et al. 2006
47.65	14.39	Meirmans et al. 2011
47.66	11.92	Meirmans et al. 2011
47.68	14.98	Koch et al. 2006
47.68	15.58	Koch et al. 2006
47.69	13.98	Meirmans et al. 2011
47.69	15.69	Ehrich et al. 2007
47.71	15.75	Meirmans et al. 2011
47.72	13.01	Meirmans et al. 2011
47.75	12.51	Meirmans et al. 2011
47.75	11.43	Koch et al. 2006
47.77	15.87	Ehrich et al. 2007
47.78	15.35	Koch et al. 2006
47.8	14.01	Meirmans et al. 2011
47.83	13.48	Koch et al. 2006
47.83	15.07	Koch et al. 2006
47.83	13.61	Meirmans et al. 2011
47.85	15.2	Koch et al. 2006
47.9	15.47	Koch et al. 2006
47.95	15.67	Koch et al. 2006
47.97	15.6	Koch et al. 2006
48	15.68	Koch et al. 2006
48	25.08	Ansell et al. 2011
48.12	20.42	Koch et al. 2006
48.12	20.43	Koch et al. 2006
48.17	15.17	Koch et al. 2006
48.2	8.98	Ehrich et al. 2007
48.2	9.02	Ehrich et al. 2007
48.23	9.02	Koch et al. 2006
48.73	10.12	Ehrich et al. 2007
49.2	-66.18	Ehrich et al. 2007
49.2	19.85	Ehrich et al. 2007
49.2	20.08	Koch et al. 2006
49.43	20.12	Laenen et al.2018
49.44	11.26	Ehrich et al. 2007
49.45	11.25	Ehrich et al. 2007
49.7	-57.94	Ehrich et al. 2007
49.7	11.4	Koch et al. 2006
49.73	11.45	Koch et al. 2006
49.79	11.27	Laenen et al.2018
49.9	9.02	Koch et al. 2006
51.33	8.5	Ehrich et al. 2007
51.33	8.53	Koch et al. 2006
51.33	10.72	Koch et al. 2006
56.68	-63.25	Koch et al. 2006
57.37	-6.27	Koch et al. 2006
57.64	-6.2	Ehrich et al. 2007
59.85	7.06	Ehrich et al. 2007
60.61	7.53	Ehrich et al. 2007
60.68	-44.83	Koch et al. 2006
60.87	8.67	Ehrich et al. 2007
61.67	8.04	Ehrich et al. 2007
62.33	9.62	Ehrich et al. 2007
62.44	9.73	Ehrich et al. 2007
62.83	11.44	Toräng et al. 2015
62.83	11.74	Laenen et al.2018
63.2	12.32	Toräng et al. 2015
63.21	12.35	Laenen et al.2018
63.85	13.59	Toräng et al. 2015
63.87	-51.28	Koch et al. 2006
64	-19.53	Koch et al. 2006
64.1	-18.37	Laenen et al.2018
64.16	-51.67	Ehrich et al. 2007
64.44	-21.98	Ehrich et al. 2007
64.98	-51.27	Koch et al. 2006
65.34	60.71	Ehrich et al. 2007
65.67	-18.38	Koch et al. 2006
65.67	60.63	Ehrich et al. 2007
65.8	-22.27	Ehrich et al. 2007
65.81	-17.99	Ehrich et al. 2007
66.12	14.38	Koch et al. 2006
66.92	65.8	Ehrich et al. 2007
67.08	17.5	Koch et al. 2006
67.13	16.37	Koch et al. 2006
67.65	33.53	Ehrich et al. 2007
67.73	33.45	Ehrich et al. 2007
67.85	20.23	Koch et al. 2006
68.32	53.29	Ehrich et al. 2007
68.35	1.88	Koch et al. 2006
68.35	18.72	Toräng et al. 2015
68.36	18.72	Laenen et al.2018
68.4	18.32	Toräng et al. 2015
68.41	18.32	Laenen et al.2018
68.78	19.05	Ehrich et al. 2007
69.12	15.98	Ansell et al. 2011
69.23	20.43	Ehrich et al. 2007
69.23	-53.55	Ehrich et al. 2007
69.24	15.93	Ehrich et al. 2007
69.35	21.06	Ehrich et al. 2007
69.42	19.22	Koch et al. 2006
69.46	-24.1	Ehrich et al. 2007
69.57	-50.41	Koch et al. 2006
69.75	-50.95	Koch et al. 2006
70	-26	Koch et al. 2006
70.63	-23.07	Koch et al. 2006
70.71	-22.65	Ehrich et al. 2007
70.75	-22.68	Ehrich et al. 2007
74.36	19.01	Ehrich et al. 2007
77.01	15.58	Ehrich et al. 2007
77.02	15.58	Koch et al. 2006
78.62	22.13	Koch et al. 2006
